# Supplementary material for: Problem-based learning for radiological technologists: a comparison of student attitudes toward plain radiography
Source: BMC Med Educ. 2016 Sep 5;16(1):236. doi: 10.1186/s12909-016-0753-7 (PMC5011837; doi:10.1186/s12909-016-0753-7)
Supplement: Additional file 1: — Visual analog scale scores before and after practical training: This is raw data necessary for analysis in this study. Cross tables are composed of 43 students and 50 adjective pairs. Scores take values from 0.0 to 100.0. (XLSX 39 kb) [file 12909_2016_753_MOESM1_ESM.xlsx]

## Sheet: before
Visual Analog Scale scores before practical training
		Students No.	1	2	3	4	5	6	7	8	9	10	11	12	13	14	15	16	17	18	19	20	21	22	23	24	25	26	27	28	29	30	31	32	33	34	35	36	37	38	39	40	41	42	43
		Group No.	2	3	4	5	6	1	2	3	4	5	6	1	2	3	4	5	6	1	3	2	5	6	1	2	3	4	5	6	1	2	3	4	6	5	4	2	3	1	5	6	1	3	2
Question items	1	Thin / Thick	0	47.9	33.7	25.3	24.9	41.5	24.9	16.9	74.7	36	38.1	25.5	49.2	15.2	21.2	34.8	39.7	68.1	40.8	32.8	69.2	34.2	45	42.2	32.8	80.6	14.6	37.9	25.3	33.2	20.9	74.7	12.8	37.5	15.4	62.5	23.9	84.7	26.4	50.9	36	39.9	49.7
	2	Worsening / Improving	50	74.3	49.7	59.6	82.8	56	49.9	57.4	74.5	49.7	66	35.6	49.2	50.8	49.7	78.2	62.3	9.5	64	59.5	49.4	24.9	44	74	44.9	67.2	50.4	44.9	4	56.5	10.4	49.6	29.7	69.9	62.1	71	87.5	96	30.9	74.9	49.4	49.5	36.6
	3	Stopping / Continuous	63.4	98.7	75.7	74.2	88.2	69.1	63.3	54.7	49.1	75.2	65	21.8	74.9	42.8	49.6	49.9	65.8	65.5	38.4	8.8	74.2	58.1	38.4	50.1	87.5	71.8	99.1	69.1	68.6	29.6	5.4	75.3	46.4	87.3	63	93.5	86.3	94.5	72.1	89.9	43.8	84.5	44.5
	4	Strange / Normal	50.2	23.3	75	68.5	93	60.1	37.6	47.5	24.3	86.6	64.3	46.7	74.3	58.4	49.4	68.8	67.7	18.7	88.1	39.3	23.6	34.6	47.2	78.9	64.8	50.1	59.3	46.4	75.7	33	43.1	23.2	54.5	50.3	82.4	92.2	95.6	55.7	37.4	50.3	74.5	45.2	37
	5	Dislikeable / Likeable	75.2	23.2	68.7	16	74.3	66.7	63.3	44.7	98.5	86.1	37.9	25	74.2	37.7	48.9	70.9	45.2	18.1	60.8	54.3	73.6	25.1	49.2	79.7	39.1	40.9	5.8	45.7	48.7	55.6	49.2	48.5	34.8	62	61	71.7	99.3	49.5	64.8	50.9	50.6	49.9	35.8
	6	Rejecting / Accepting	74	22.9	89.8	49.9	86.9	79.9	62.5	69.2	99.1	37.1	65.7	75	67.7	60.4	44.8	86.4	55.5	27.9	62.1	92.8	86.5	49.5	52.1	92.8	65.5	50.2	48.1	70.5	26.1	68.7	74.6	50.3	63.6	99.7	85.8	93.9	99.7	82.6	70.4	99.6	63.3	74.5	44.8
	7	Static / Dynamic	23.9	97.7	13	74.3	2.6	39.2	NA	40.3	24.2	NA	29.4	0	35.4	15.3	44.3	30.3	35.7	25.2	37.7	7.5	NA	11	31.1	24.4	11.2	68.3	0	18.2	73.7	13.8	0	25	0	24.7	12.8	74.6	0	37.4	20.2	25.3	10.8	25.3	44.3
	8	Crude / Refined	75.3	74.7	92.6	64.1	50.3	52.8	63.1	42.5	98	24.7	71.4	70.6	58.4	41.1	50.6	69	20	79.4	90.9	58.8	56.9	65.3	57.2	56.9	30.8	50.3	48.6	62.1	74.1	75.8	49.6	73	45.7	50.1	82.2	94.4	78.7	69.9	70.1	75.5	63.9	49.7	56.1
	9	Abrasive / Amiable	49.1	48.2	50.4	36.2	50.4	44	63	41.1	0	25.6	78.5	64.2	59.7	37.3	49.7	29.9	32.9	32.8	64.6	80.1	69.6	37.9	27.7	40.4	24.2	33.6	49.1	16.8	25	52.5	24.4	75.2	9.4	75.1	13.3	13.3	49.4	46.1	70.9	87.9	13.8	49.3	45.7
	10	Few / Many	64.5	98.2	78.4	96.5	49.8	65.2	49.9	60.6	98.3	65	95.3	36.7	77.7	37.7	50.1	83.3	37.9	53.5	63.7	32.8	80.2	49.1	43.1	62.7	69.1	65.7	91	91.8	39.3	35.2	87.2	46.7	2.7	62.6	15.3	66	50.2	80.1	78.9	74.8	84.9	35.5	37.6
	11	Small / Large	49.2	99.2	15.7	88.6	50.4	53.8	62.1	83.8	98.8	37	71.8	19.8	54	37.9	48.2	60.6	43.2	49.6	62.8	32.8	NA	75.7	53.9	52.4	61.1	71.4	34.9	49.4	49.6	55.7	74.6	72.8	42.5	5.5	62.3	19.6	50.4	82.7	65.5	37.7	10.1	59.6	37.5
	12	Cheap / Expensive	64.8	98.1	9.1	21.1	74.5	29.4	62	40.1	NA	25.5	20.1	12.1	44.5	37.4	42.3	8.8	47.5	64.2	62.2	8.4	9.2	24.7	13.2	82.1	60.5	75.2	NA	89.6	75	66.4	74.6	22.6	17.2	31.8	38.5	19.1	7.9	94.2	31.3	8.4	15	13.6	45.1
	13	Calm / Volatile	23.9	74.2	14.7	77.8	0	47	24.9	16	0	36.9	19.8	0	39.5	14.3	43.7	50.5	20.2	20	12.5	20.8	13.2	24.3	38.1	12.1	63.5	71.3	22.8	36.9	50.6	67	24.5	72.9	42.5	13.1	38.2	38.8	6.7	39.9	20.8	11.4	86.5	24.7	37.4
	14	Different / Same	74.1	74.7	41.3	16	0	49.4	74.3	67.3	99.5	24.5	79.4	88.5	50.4	38.4	50.4	30.4	65.7	49.2	61.4	4.8	82	36.2	86.5	48.9	33.5	28.6	23.9	61.9	32.2	29.3	NA	62	51.6	62.5	14.2	91.4	49.7	50.3	34.8	83.3	93	23.9	42.8
	15	Monotonous / Varied	23.7	NA	82.4	5.4	0	50	74.4	19.2	98.6	24.3	5.2	0	30	14.8	41.8	76	20.4	29	40.4	56.8	9.7	24.8	12.1	33.1	58.6	13.1	49.1	24.5	69.6	15.8	89.3	74.8	4.8	2.8	81.4	68.2	18.8	NA	20.3	25.8	23.5	24.5	50.8
	16	Obstinate / Obedient	73.7	73.6	16.4	19.6	75.4	62.3	62.5	41.1	24.7	24.8	95.3	25	70.1	39.2	42.6	88.9	41.4	19.2	62.4	21.2	86.4	24.2	55.1	52.8	62.9	9.4	59.4	74.2	90.7	38.9	87.5	12.9	60	13.1	59.4	91.3	84.2	21.6	69.2	49.3	24.8	45.6	57.9
	17	Hard / Soft	48.9	NA	63.8	9.7	49.1	41.2	49.8	20.5	24.4	12.7	70.9	25.2	28.7	13.9	43.4	33	10.4	37.6	42.1	33.3	15.2	39.2	18.9	18.6	35.5	10.5	0	25.3	66.5	8.9	12.3	13.8	45.3	7.8	32.8	53.1	69.7	4.2	33.8	66.9	34.6	74.5	42.6
	18	Realistic / Possible	13.8	NA	12.1	39.7	25	64.5	75.2	17.5	0	74.7	20.6	NA	44.2	36.6	37.4	32	7.7	19.2	14.2	17.5	9.7	24.3	12.1	84.5	36.2	38.4	75.2	63.1	38.6	57.1	12.6	73.6	25.7	12.1	35.5	19.7	14.6	41.6	20.8	15.5	12.3	53.7	50
	19	Businesslike / Technical	91.2	97.2	91.2	24.8	0	69.6	74.4	90	49.7	86	3.3	0	49.4	36.5	49.1	66.6	69.9	83.6	86.9	69.7	4.1	64.9	93.4	90.9	65.1	61.4	11.3	87.2	92.1	84.3	99.7	73.8	47.7	61.6	34.3	85.6	20.6	4.2	80.9	83.8	38.1	89.8	49.5
	20	Malicious / Amicable	87.8	23.8	85.5	13.1	50.3	60.6	74.1	61	73	50.8	78.1	49.1	62.6	53.7	50	81.4	88.2	78.7	86.3	55.2	85.7	61.6	56	75.7	64.7	50.4	49.3	61.8	64.8	51.6	75.2	73.2	55.8	62.2	64.6	65.5	50	54.7	62.5	76.1	45	64.1	55.8
	21	Strict / Gentle	86.1	25	83.6	33.8	48.8	52.9	49.9	35.2	24.4	36.2	47.2	50.2	68.4	58.9	49.4	63	37.7	29.1	85.5	17.2	91.7	36.4	31	46.8	39.9	38.1	0	35.3	49.7	31.2	50.1	48.4	36.1	37.2	61.4	37.5	69.8	32.3	70.3	49.5	28.9	59.5	49.7
	22	Compulsory / Voluntary	85.3	24.5	15.8	0	85.3	45.2	36.9	43.4	49.1	25.3	28.6	24.3	46.3	40.8	44	40.4	30.3	29.7	62.1	54.5	9.2	24.3	37	63.2	65.4	21.1	0	24.3	25.8	17.2	24.4	22.5	42.3	13.8	61.2	17.7	49.2	9.6	19.2	35.5	14.9	39.6	50.3
	23	Ugly / Beautiful	85.5	48.8	80.4	24.3	50.3	49.2	61.7	69.3	23.6	36.6	47.1	74.5	51.6	57	50.4	69.4	22.4	43.9	85.8	71.7	82.1	50.3	45.8	59.2	62.7	9.9	50.1	62.8	63.9	26	88.1	73.4	62.8	87.5	58.6	57.2	49.1	56.3	65.4	51.2	61.7	49.8	55.5
	24	Difficult / Easy	49.4	74.8	38.3	83.1	85	50.9	74.5	19.7	24.9	25.2	95.3	75.4	65.4	65	50.1	25.3	36.6	50.3	38.4	60.5	91.9	34.2	20.1	51.5	28.2	9.6	51.1	38.9	49.5	11.9	74.3	24	49.2	49.4	32.2	67.9	85	82.6	70.1	69.7	86.3	50.1	55.7
	25	Fine / Coarse	23.3	75	85.7	10.9	41.3	35.5	49.9	20.6	0	75.4	70.9	25	32.1	56.2	45.2	44	22.5	57.9	37.9	81.6	18.6	23.5	44.8	20.6	24	50.1	77	24.8	23.6	39.1	74.4	72.2	59.3	0.8	34.9	38.2	66.9	15.5	37.8	27.8	87.6	29	55.3
	26	Uniform / Diverse	74.5	NA	82.1	86	67.4	63.5	74.1	67.7	98.6	24.7	28.3	0	32.1	36.7	45.4	66.6	42.5	33	64.4	69.1	90.4	35.2	45.4	64.2	70.3	61.6	NA	61.6	73.6	36.1	99.4	24.1	53.5	49.6	59.7	81.6	25.2	88.6	31.6	32.9	62.8	38.8	50
	27	Slow / Quick	36.7	98.7	50.1	64.2	74.9	36.7	87.4	86.2	99.7	86.5	96	99.5	70.7	84	54.5	78.5	67.3	68.4	62.7	55.7	80.5	66.2	59	72.1	81.3	44.3	NA	74.2	88.6	84.2	88.6	75.2	72.9	61.2	58.4	83	NA	14.1	70.4	91.9	83.3	90.1	56.4
	28	Unpleasant / Intimate	73.7	23	74.8	61.1	59	52.5	38	64.2	74.2	49.5	71.1	50.1	56.7	56.5	50.2	68.9	58.9	57.2	63.9	80.9	95	63.8	46.2	26.6	37.6	30.6	49.7	62.6	32.1	66.3	24.7	49.5	46.7	61.5	57.9	19.3	83.5	35.2	70.4	62.6	74	49.7	44.4
	29	Failed / Succeeded	74.7	98	60.2	49.8	74.7	52.9	49.1	66.7	48.6	36.7	54	50.3	60.7	61.5	50.5	50.2	34.5	61.6	89	55	95.8	60.1	39.1	66.7	63.5	49.4	12.1	12.5	50	51.5	23.6	49.9	22.5	50.1	14.9	60.9	83	15.2	80.1	85.7	74.3	60.4	57.1
	30	Light / Heavy	47.9	24.1	9.1	35.6	49.9	58.3	38.4	17.3	49.7	74.6	21.9	24.6	44.8	36.1	45.8	33.8	38.2	70	66.2	12.1	19.6	34.4	43.2	40.8	82.1	81.3	60.6	37.4	83.7	76.4	74.8	73.8	45	77.1	40.7	40.4	23.6	93.5	33.5	31.4	16	24.2	42.5
	31	Ignorant / Knowledgeable	73.6	48.4	84.2	40.6	93.8	66	75.4	16.4	74.2	74.8	78.6	0	48.2	38.8	49.3	39.4	69.1	84.6	63.5	55.3	66.8	57.1	53.7	58.9	54.3	38.6	23.9	75	74.9	63.4	88.2	73.6	21.3	87.2	35.8	87.5	36.9	80.8	81.6	65.8	48.9	61.8	44.8
	32	Shaky / Stable	74.7	98.4	76.9	50.1	92.6	60.9	62.5	67.9	74.2	86.8	78.7	50	61.2	65.5	50.1	58.5	69.7	76.9	85.3	31	44.1	60.6	56.4	69.1	38.6	29.7	NA	62.3	92.2	31.5	99.2	73.3	63	88	60.3	64.3	74	56.2	66.9	82.9	74.4	60.5	50.4
	33	Inaccurate / Accurate	74.5	99.5	50.8	49.9	74.3	52.5	61.9	39.6	49.7	85.7	95.6	75.1	60.6	64.8	57.4	87.6	78.7	78.7	86.4	20.1	19	59.6	45.2	91.5	63.1	31.7	74.2	49.3	74.3	18.2	74.3	71.9	3	59.6	57.4	43.8	74	89.4	88.1	85.5	73.6	59.8	50
	34	Narrow / Wide	38.7	NA	74.5	50.6	49.8	59.6	75.2	20.6	99.6	60.3	95.8	24.8	47.5	37.2	46.1	68.6	41.2	42	86.2	55.7	62.7	59.7	53.8	66	39.6	44.3	97.7	75.3	38.7	14.3	74.5	72.5	9.6	68.1	56	67.9	61	0	34.2	49.2	23.8	24.3	44.5
	35	Low / High	64	73.3	52.3	34.1	49.8	44.2	49.2	67	0	36.2	29.1	61.3	39.1	37.5	50.1	52.8	36.3	58.5	85.8	68.6	82.3	32.6	40.2	64.2	66.8	33.6	99.1	49.7	75	64.3	88.5	49.5	46.7	49.8	55.7	38.9	50	41.1	36.6	48.7	25	24.1	49.6
	36	Weak / Strong	62.8	72.9	41.5	61.9	60.1	68.9	50.3	60.8	75	38.7	46.7	29.4	46	36.1	54.8	37.9	69.4	65.2	63.8	55	34.3	65	47.9	65	69.5	70.6	99.8	87.4	73.5	82.3	87.5	50.2	30.9	66.6	58.5	68.9	49.6	94.6	20.6	40.6	74.7	49.1	45.5
	37	Prudent / Rash	11.6	NA	73.6	59.6	24.2	19.2	37.4	18.2	25.2	24.7	53.7	25.2	33.4	36.7	46.2	60.5	40.9	31.6	37.2	28.7	16.2	49.4	49.2	11.9	32.9	35.6	NA	36.2	34.6	30	11.6	23.3	64.9	60.8	35.7	28.3	64.7	8.4	17.6	63	85.5	61.2	53.2
	38	Specific / General	63.1	97.9	76.8	NA	74.1	53.3	25.3	67.9	99.9	25	96.4	64.8	78.7	83.8	57.7	80.8	27.5	13.6	36.4	80.6	29.6	24.6	54	8.7	27.1	24.8	37.6	11.8	91.2	59.7	99	22.3	95.7	74.8	88.4	16.3	62.1	14.7	64.3	84.5	84.4	57.6	56.6
	39	Short / Long	NA	24.2	14	95.4	2.3	42.1	24.7	18.6	98.2	36.6	21.2	3.6	43.8	12.4	50.2	40.5	63.6	31.6	36.4	18.8	3.3	24.5	45.2	48.7	20.2	50	88.2	10.3	59.4	29.8	11.6	23.3	30.6	25.4	10.4	17.2	24.6	84.6	35.7	37.2	9.7	8.9	44.3
	40	Distant / Overfamiliar	64.6	47.5	16.6	74.8	48.6	65.7	49.9	68.6	49.9	25.3	46.9	50.3	60.4	38.7	50.5	60.2	31.4	37.3	37.7	45.5	81.3	50.8	71.6	55.3	19.4	31.6	49.2	9.7	83.9	54.5	49.6	47.8	14.1	25.2	37.2	7.5	74.3	20	68.2	39.4	12.4	49.9	49.7
	41	Unnecessary / Necessary	89.2	NA	90.2	49.2	92.1	80.7	74.1	69.3	98.6	74.5	78	100	61.3	65.3	63.9	88.4	70.8	76.1	91.3	82.3	92.9	66.5	63.1	93.8	70.8	81.7	NA	86.1	86.1	65	99	75	88.1	NA	88.4	84.2	75.6	80.4	80.9	68.7	85.2	91.6	55.3
	42	Anxious / Relieved	84.3	NA	52.3	59.1	97.2	42.6	50.1	43.5	98.7	36.6	53.1	32.3	63.6	63.9	50.8	59	69.6	57	87.9	44.7	28.2	37	45.6	67.8	70.4	50.4	74.1	49.8	59.6	37.8	49.9	72.6	53.4	74.5	84.5	59.6	74.7	44.5	65.8	84.8	84.3	61.4	49.9
	43	Restricted / Free	86	23.5	84.5	24.3	88.1	32.5	73.6	86.2	25.3	26.6	78.2	24.5	53.3	64.3	49.1	77.7	36.2	33.5	85.7	32	81.7	25.3	36.9	74.1	24.7	39.4	48.7	37.7	34.5	30.7	88.1	24.4	67.9	37	57.2	30	74.4	18.9	23.6	75.2	82.5	49.6	43.6
	44	Slim / Fat	49.4	49.1	19.8	32.6	49.6	44.8	52	57.2	0	36.9	52.9	22.1	37	17.6	50.1	57.4	34.7	19	64	57.2	7.4	49.3	46.1	21.1	29.9	66.6	25.5	49.7	85	14.8	62	73.5	0	25.3	6.8	62.5	49.9	63.7	25.1	72.5	13.3	24.8	44.2
	45	Dry / Wet	1.7	50	11.6	57.2	10.4	45.6	25.2	13.5	1.4	0.1	21.8	20	40.7	13.1	50.1	15.7	27.7	28.9	38.3	15.7	5.3	25.8	6.8	18.1	22.2	32.3	2.1	14.1	35.6	12.1	0.4	51.9	1.5	19.9	15.1	11.5	49.2	0.4	NA	59.2	25.8	50.6	49.9
	46	Humble / Proud	50.1	48.7	8.7	42.5	49.9	48.7	61.7	67	49.6	62	30.9	57	33.8	55.3	50.1	54.4	19	58.7	38.7	29.1	48.9	63.3	49.2	57.2	32.5	79.4	0.6	63.2	33.6	63.5	87.5	49.9	60.4	70.2	55.7	70.1	24.4	43.5	31.6	48.4	73.5	50.8	50.5
	47	Curved / Stretched	51.3	47.5	10.8	16.2	49.9	70.5	49.8	67.2	49	75.8	20.4	37.9	57.6	43.2	51.1	43.4	55.3	81.8	37.8	40.1	24.3	50	61.8	68.8	72.5	50.3	98.6	35.8	86	87.2	99.2	73.3	52.5	49.7	NA	38.1	35.5	55.8	68.6	64.1	12.2	74.5	50.1
	48	Simple / Complicated	49.9	76.5	85	76.6	24.8	72.3	62	82	25	74.4	28.5	37.3	50.4	NA	50.3	69.1	70.5	53.8	85.3	70.7	15.4	62.3	63.3	62.1	60	66.7	52.5	88.2	68.1	61	13.8	76.7	49.9	74.9	87.7	84.5	14	89.2	21.9	19.8	13.7	51.1	42.7
	49	Bad / Good	73.8	24	87.9	37.5	94.9	46.4	49.7	42.6	99.3	74.3	78.8	50.4	60.2	63.6	50.1	68.9	43.1	43	91.1	68.2	83.8	37.5	46.6	54.2	32.5	50.2	73.4	60.1	63.9	26.9	86.4	49.9	56	49.9	85.7	88	74.3	41.2	68	82.4	84.4	49.4	45.9
	50	Urgent / Usual	74.8	75	12.8	99.9	72.5	64.7	38.1	31.9	50.5	62.6	69.9	37.5	65.7	66.6	44.2	81.3	86.4	66.9	37.7	35.4	10.8	25.7	63.2	51.1	38.9	38.9	75.1	37.4	10.8	55	99.2	23.6	31.9	87.9	58	70.8	49.8	65.9	82.5	65.3	83.6	23.8	50.3

## Sheet: after
Visual Analog Scale scores after practical training
		Students No.	1	2	3	4	5	6	7	8	9	10	11	12	13	14	15	16	17	18	19	20	21	22	23	24	25	26	27	28	29	30	31	32	33	34	35	36	37	38	39	40	41	42	43
		Group No.	2	3	4	5	6	1	2	3	4	5	6	1	2	3	4	5	6	1	3	2	5	6	1	2	3	4	5	6	1	2	3	4	6	5	4	2	3	1	5	6	1	3	2
Question items	1	Thin / Thick	49.5	62	27.3	74.3	35.6	77.9	0	40.4	85.9	24.9	20.1	33.2	26.3	15.1	27	42.7	32.6	43.4	39.2	44.5	15	51.1	48.8	59.5	37.6	61.2	49.4	33.9	22.6	40.3	25.1	49.2	54.1	25.3	65.1	67.1	13.8	78.8	24.3	49.8	21.8	23.5	62.1
	2	Worsening / Improving	63.6	49	88.1	68.8	84.1	58.5	74.9	65.6	84.8	50.1	45.3	47.3	50	48.3	52.2	39.2	80.5	42	68.6	67.8	48.6	34.6	50.8	66.9	58.3	46.2	49.8	62.4	0	58.3	24.3	50.1	58	75.5	62.7	81.4	75.5	83	33.8	75.3	60.8	49.7	44.7
	3	Stopping / Continuous	61.7	63.2	62.8	79.8	69.3	91.1	74.5	65	85.7	87.4	45.5	38.2	100	50.7	52	57.8	68.6	50.3	67.1	84.5	82.9	65.1	38.6	69.5	64.7	58.3	74.5	49.7	75.3	31.4	39.8	74.1	15.9	89.8	86.9	85.4	99.7	92.1	78.9	99.4	57.4	49.6	55
	4	Strange / Normal	60.8	49.7	79.7	53.9	84.3	69	24.6	63.5	49	35.4	70	37.3	74.5	25	50.2	64.6	30.1	50	67.3	45.6	16.5	24.8	43.7	29.2	86.9	66.5	50.3	34.6	25.3	53.4	37.9	23.6	65.3	34.5	60.7	70.3	86.8	58.3	34	49.2	60.5	40.3	46.4
	5	Dislikeable / Likeable	73.8	62.4	87.7	33.2	80.7	82	75	61.7	74	75	53.6	46.3	76	25.9	50.8	69.6	62.6	56.3	65.9	34.2	86.6	35.2	46.4	58.7	40.2	46.4	24	44.9	0	50.8	13	49.2	68.1	25.2	90.3	82.1	87.4	61.3	16.2	49.2	50.3	38.6	57.9
	6	Rejecting / Accepting	72.1	61	90.5	78.1	83.5	76.6	75.5	39.7	98.6	62.8	79.3	53.8	73.9	74.9	50.6	81.8	85.3	46.8	65.3	44.4	37.5	35.5	48	80.3	63.7	45.2	24.7	73.4	25.7	66.9	75.2	49	69.8	50.5	83.2	91.1	86.5	34.4	32.7	74.2	75.2	36.3	55.1
	7	Static / Dynamic	24.1	35.4	90.3	99.3	2.2	45.1	NA	36.5	99.2	NA	21.3	11.9	52.5	2.7	25	12.4	18.8	35.2	37.8	70.9	NA	60.5	28.8	18.6	19	67.6	99.1	11.9	73.7	31.6	0.2	23.3	42.7	0	35.3	17.3	25.8	12.3	15.2	0	18.7	24.8	46.3
	8	Crude / Refined	65.1	61.8	73.5	62.9	49.1	57.4	74.8	64	98.7	60.1	29.7	54.9	49.5	72.3	50.2	10.7	83	79.4	88	40.1	73.6	36.3	49.1	69.6	62.3	58	98.8	74.2	48.6	47.8	49.7	50.4	27.8	74.9	66.4	66.6	50.1	69.5	65.7	75.9	32.7	74.6	55.8
	9	Abrasive / Amiable	62.1	48.3	48.3	49.5	49.3	37	75.1	41	50	20.3	53.7	19.5	76.4	27.3	51.9	43.6	42	36.4	65.7	57.4	85.3	24.6	25.1	21.7	68.7	45.8	98.6	5.8	23.3	58.1	50.7	50.7	55.1	25.5	67.4	16.9	63	7.3	80.1	49.2	25.9	24.1	50
	10	Few / Many	50.5	35.3	36.2	92.8	49.4	86.5	99.7	62.7	98.4	74	94.5	28.7	26.6	25.1	50.5	67.9	82.3	51.3	66.2	63.9	85.4	50	50.2	80.6	86.7	48	50.1	49.7	73.9	50.7	87.1	51	72.7	48.9	62.6	82.1	99.4	75.9	32.9	74.8	74.7	74.7	57.3
	11	Small / Large	40.4	74.6	82.8	79.4	57.6	70.5	99.2	40.5	99.2	61.3	69.6	34.7	26.9	74.6	52	66.7	62.2	43.7	64.1	42.7	NA	61.2	47.8	61.2	86.2	60.3	74.6	68.9	22.3	38.7	50.2	49.2	62.5	76.2	64.6	56.6	99.5	62.5	70	49	25.3	62.2	56
	12	Cheap / Expensive	48	74.1	80.5	10.2	25.5	55.2	25.8	41	NA	24.1	29.9	8.5	25.1	76.6	25	18	19.1	69.8	65	29.4	19.9	49.5	40.7	64.6	16	55	NA	74.5	73.6	39.3	75.1	23.9	39.2	35.5	86.9	18.2	0.8	91.5	10.1	0	25.8	24.5	47.3
	13	Calm / Volatile	26	8.4	19.3	39	23.3	45.9	24.8	40.9	50.2	32.4	20.7	14.9	50.7	48.4	26.3	62.6	17.2	29.4	39.7	29.6	22.8	36.9	40	18.4	17	68.6	0	11.6	75.1	18.4	0	23.6	28.4	3.9	37.2	33.4	26	17.3	41.1	0	25.5	24.5	49.6
	14	Different / Same	63.2	73.7	34.7	58	50.8	20.4	24.6	41.2	25.3	36.3	79.2	63.4	52	28.1	50.8	36.2	19.8	65.4	61.2	30.6	47.6	25.4	43	69.5	67.3	44.6	49.4	12.3	22.2	18.2	NA	24.1	78.4	61.7	34.9	44.9	74.4	60	19	24.7	25.3	75	53.4
	15	Monotonous / Varied	35.3	NA	92.5	40.5	23.3	51.4	99.4	38.4	98.9	75	4.5	10.6	0	4.8	25	56.6	17	30.4	15.7	86.1	58	74.4	32.2	22.9	85.2	72.3	99.2	87.2	73.9	66	86.4	24	92.5	37.1	85.5	18	25	NA	17.1	74.1	25.7	24.6	46.1
	16	Obstinate / Obedient	35.8	85.4	92.5	56.6	9.6	57.8	24.6	37.4	74.3	82.7	78.3	9.9	75.8	29	25.7	80.5	67.6	42.7	17.9	44.9	36.3	49.5	37.2	43.4	69	30.5	99.7	48.5	49	66.4	74.9	24	60.2	38.4	64.4	16.9	86.9	30.3	81.4	48.6	74.3	49.9	58.6
	17	Hard / Soft	35	NA	7.8	25.6	16.4	63.2	24.8	37.5	75.1	9.4	28.3	21.6	76	28	25.6	17.6	30.9	35.7	37.4	31.2	29.2	63.1	37.4	49.5	34.8	29.8	24.1	16.2	75.4	37.8	16.2	25.4	68.6	16.7	41.4	33.8	87.4	10.7	31.7	75.3	26	73.6	45.7
	18	Realistic / Possible	34.9	NA	3.6	8.4	11.6	49.8	75.5	30.7	49.3	24.3	5.1	NA	51.4	28.3	26	34.3	32.9	40.2	62.7	43.1	29.7	47.7	41.5	75	33.6	58.6	0	12.8	99.6	22.6	87.6	23.6	9.9	7.4	11.6	12.9	25.1	39	15.7	24.7	37.6	73.6	60.1
	19	Businesslike / Technical	83.9	62.2	90.6	74.3	12.6	71.3	99.8	39.5	74.3	80.5	29.9	3.3	26	72.4	26	92.1	18.7	80	65.5	82.6	31.4	76.2	60.5	78	68.3	82.7	99.4	85.5	74	76.7	99.4	74.9	40.4	47	87.2	17.6	25	9.7	91.6	75.4	24.4	49.6	48.9
	20	Malicious / Amicable	73.6	74.4	96	54.4	50.5	61.5	74.7	63.2	75.2	55.3	79.8	48.3	50.9	52.3	51	66.6	46.2	67.7	67.8	58.8	62	50.5	46.3	62.2	82.6	46.1	97.7	51	25	43.1	50	74.8	65.3	65.7	85.9	50.3	87.3	45.6	59.8	99.7	84.2	50.3	55.6
	21	Strict / Gentle	61.2	73.6	18.1	46.8	71.3	52.9	49.8	35.7	49.3	27.7	45.8	40.7	75.2	47.1	51.4	69	59.8	31.5	64.9	38.6	31.9	35.3	46.2	36.1	36.4	38.2	99.7	25.5	74.5	46.9	75.2	21.6	41	36.6	63.9	34.2	86.5	21.6	71.3	73.5	16.4	49.1	49.8
	22	Compulsory / Voluntary	74.5	36.3	92.8	32	49.5	49.8	25	36.6	49.5	36.6	21.5	27.5	52.3	25.1	52	86	40.7	50.3	64.4	32.9	88.7	24.1	50	49.1	69	30.2	24.1	24.8	23.6	64.6	49.8	49	78.1	46.1	60.4	14.5	48.6	19.2	86.5	24.7	26.7	23.7	47.1
	23	Ugly / Beautiful	87.6	49.4	93.4	53.4	66.6	49.5	74.7	61	74.9	56.3	53.2	54.5	51.5	49.7	50.7	37.8	57.8	49.1	65.2	60.6	42	38.1	49.2	64.8	70.7	49.2	74.9	62.6	49.6	60.8	75	75	54.5	88.1	61.7	81.2	26	57.3	79.1	49.5	49	49	56.1
	24	Difficult / Easy	47.4	6.5	3.1	57.1	68.3	60.7	74.4	36.3	25.3	25.5	79.1	60.2	77.4	75.5	48.8	59.6	64.6	50.9	65.4	12.1	62.2	24.5	44.9	32.8	48	20.9	24.1	24.9	1.5	55.1	49.3	22.3	32.9	50.8	35.4	84.7	85.7	66.6	87.6	48.1	83.2	73.7	55.8
	25	Fine / Coarse	36.4	8.9	7.8	8	52.2	51.5	24.5	36.5	0.4	65.1	78.8	47.1	51.1	27.2	51	62.4	49.6	38.4	39.7	39.9	63.2	30.9	43.4	21.9	39.2	29.5	0	37.1	74.5	33.4	24	88.2	57.6	9.8	31.7	60	64.5	32.7	30.3	48.6	63.9	24.5	54.9
	26	Uniform / Diverse	35.3	NA	92.7	43.9	12.3	79.2	75	38.9	98.7	62.7	20.1	45.1	25	27.8	49.8	86.4	19.9	38.8	38.5	68.4	71.5	64.7	45.8	69.1	67.1	63	NA	90.6	99.9	19.7	98.8	48.8	40.9	32.7	87.3	83.9	26.6	37.8	12.6	74.1	37.2	74.7	46.6
	27	Slow / Quick	35.4	74.4	87	74.4	92.6	47.3	74.2	81.6	74	81.8	95.5	78.6	77.2	77.9	74.9	84.4	81.1	68.1	63	67.9	86.1	39.7	53.7	78.4	66.2	46.1	NA	49.3	98.2	65.8	99.6	84.9	31.6	68.6	84.9	80.5	NA	65.4	66.8	73.7	86.2	74.4	55.1
	28	Unpleasant / Intimate	79.4	72.7	95.3	59	84.7	63.9	74.6	57.4	49.3	57.9	53.5	44.7	75.4	32.1	50	83.8	36	52.9	63.5	56.8	31.4	36.5	49.8	49	66	37.4	74.4	37.1	26	42	24.9	75.2	61.3	56.9	64.6	61.9	87.7	44.7	69.9	75.4	85.8	49.8	49.2
	29	Failed / Succeeded	73.9	86.4	95.1	74.3	79.9	79.4	49.7	59.8	49.4	33.4	79.6	56.3	52	72.4	49.8	40	34.2	66.9	65.9	35.7	65.1	24.2	49.8	78.8	75.5	14.5	49	11.4	51.5	51.4	50.3	24.4	6.2	49.5	60.8	84.3	75.5	66.1	78.4	74.4	85.9	49.2	53.9
	30	Light / Heavy	49	85.3	93.6	49.3	1.5	71.8	24.3	60.4	74.9	67	20.9	18.5	26	70	25.8	36.7	41.6	38.9	40.4	68.8	16	50.5	53.9	42.4	57.6	85.5	98	60.3	75	27.5	88.4	74.7	44	69.6	59.5	15.1	25.6	59.5	31.2	25.3	10.1	25	54.6
	31	Ignorant / Knowledgeable	72.7	97.3	94.6	43.1	49.5	81.5	74.4	31.2	98.7	74.9	69.8	64.9	51	84.2	50.8	64.9	67.3	69.3	68.1	45.8	88	66.9	46.7	81	64.9	62.9	98.8	63	95.7	63	88.2	25.7	63	87.9	59.6	67.9	38.2	50.9	82.3	50.2	63.7	74	49.4
	32	Shaky / Stable	74.4	73.5	90.9	58.8	77.9	63.8	74.7	63.1	49.7	79.8	78.2	72.9	76.7	84.7	51.2	43.3	69	61.1	65.3	57.3	17.7	24.3	50.3	75.7	64.9	42.6	NA	36.8	50.8	65.9	99.6	49.5	65.1	51.5	61.1	58.3	75.2	62	85.3	73.9	64.4	73.3	54
	33	Inaccurate / Accurate	73.4	89	92.7	91	85.3	52.7	74.3	66.4	23.9	83.2	70.6	78.4	50.5	79.4	51.8	32.2	71.3	63.5	62.3	39.8	86.4	38.5	50.3	74.5	66.1	31.4	74.7	49.8	25.2	63.6	74.7	35.8	37.5	69.1	63.6	40.1	74.6	79.4	80.7	76.3	50.3	49.6	49.4
	34	Narrow / Wide	49.8	NA	88	99.6	74.1	56.3	74.5	63.2	98.9	60.3	80.1	17.3	51	54.2	50.4	62.5	80.5	38.7	65.2	43.9	1.7	48.7	48	50.8	33	62.1	48.8	24.9	73.2	50.9	50.1	49.1	16.7	50.1	41.6	66.8	24.8	39	68.1	50	33.4	50	56
	35	Low / High	36	63.2	89.2	24.8	49.6	60.5	49.3	62.7	75.1	40.9	29.3	42.1	51.5	71.7	51.2	62.5	57.8	63.9	63.5	45.7	84.1	49.4	45.8	56.4	80.7	54.2	75.5	49.8	22.8	76.3	49.9	49.7	70.3	39.5	63	29.6	25.6	45.4	38.7	48.8	33.4	49.7	45.3
	36	Weak / Strong	60.9	49.3	75.7	6.5	30.5	49.1	49.5	62.5	87.5	42.9	30.3	29.2	25.8	51.6	50	41.9	39.4	56.1	63.8	57.7	93.1	51.4	54.1	65.9	69	66.3	99.7	74.2	3.4	86.3	85.4	72.7	61.9	69.5	65.6	54.4	25.7	83.9	29.7	48.9	34.3	49.7	49.9
	37	Prudent / Rash	16	NA	4.9	87.7	49.5	30.7	24.5	15.8	63	34.1	77.9	36.6	24.8	28.2	51	14.3	63.9	30.2	34.7	39.4	29.4	33.1	42.3	53.7	34.1	33.5	NA	14.5	47.3	32.9	13.7	24.1	63.2	86.4	39.8	68.1	75.3	38.3	19.9	24.8	84.2	61.2	54.1
	38	Specific / General	76.9	0	5.8	NA	74.7	83.1	0	34.3	98.8	67.5	95.5	79.5	99.7	28.3	75.8	89.8	36.9	17.3	60.5	71.5	66.1	25.5	54.9	81.3	69.5	54.4	0.8	11.9	27.5	31.4	87.7	23.9	35.3	75	16.7	82.1	99	70.2	29.6	75.1	85.5	24.3	69
	39	Short / Long	NA	47	87.9	9.5	20.9	12.6	50.1	36	99.1	38.1	28.8	18	52.6	8.7	50.5	38.2	37.8	33.1	58.6	38.5	37.4	76.7	49.6	42.3	32.3	64.6	74.9	49.5	74.7	68.6	50	49.3	72.4	25	17.5	20.2	0.2	61.4	36	49.3	32	25.6	42.4
	40	Distant / Overfamiliar	74.4	48.4	47.2	61.5	49.7	49	49.2	38.3	99.4	25.5	54.2	47.3	77.4	29.2	51.1	64.9	39.4	41.2	39.3	33	27.9	32.8	46.3	44.6	34.1	34.8	75.4	13.3	98.4	50.4	37.1	49.3	61.3	24.4	62.5	11.3	81.4	50.6	29.5	47.9	30.9	26	49.8
	41	Unnecessary / Necessary	73.5	NA	87.7	74	93.3	89.6	74.8	82.3	99.4	85.9	69.9	70	75.9	72	50.4	86.7	65.2	69.3	86.7	79.8	64.4	50.8	50.1	89	73.4	66.9	NA	88.6	51	58	87.2	72.2	62.7	NA	87.2	81.3	85.9	67.1	78.2	74	85.1	74.5	61
	42	Anxious / Relieved	82.2	NA	64.6	64.9	74	63	74.5	62.8	74.2	59	96.5	45.7	74.9	50.4	50.8	62	67.8	42.6	64.1	55.2	72.2	38.5	50.2	86.9	63	46.6	99.7	50.2	22.6	51.8	49.9	74.4	34.3	64.9	61.5	67.9	12.8	32.9	84.3	74.2	88.1	49.6	49.4
	43	Restricted / Free	62.4	74	75.4	12.8	49.7	69.7	49.5	57.2	84.7	75.2	71.5	61.5	74.6	69.8	51.4	87	36.5	43.4	64.6	35.4	80.3	24.9	40.4	70	70.5	32.9	75	11.5	0	70.3	14.8	24	67.4	35.1	64.4	19.5	86	17.9	19.9	50.6	84.7	50	44.4
	44	Slim / Fat	34.7	48.8	76.2	34.8	49.2	49.8	49.6	16.3	48.8	84.1	28.8	18.4	50.7	7.9	50.4	33.4	37	19.5	61.6	45.8	59.8	49.8	50.1	41.9	35.8	57.3	0.8	61.5	23.8	78.9	87.9	47.8	61.8	12.6	40.2	29.7	64	56.9	66.8	48.3	19.3	24.3	49.8
	45	Dry / Wet	18.2	52.4	51.9	14	24.7	51	25.3	35.4	50.7	13.5	7	15.1	49.5	7	49.2	36	33.6	20.6	61.6	32.6	58.5	49	41	23.1	72.1	58.6	0.5	13	23.8	21.2	0.8	24.8	18.5	33.4	38.7	16.7	26.7	13.7	NA	52.8	15.6	75	49.7
	46	Humble / Proud	47.7	48.2	49.7	49.6	48.6	49.6	50.5	62	49.6	49.9	69.6	14.1	51.5	56.6	50.2	34.6	34.8	54	40.2	62	10.7	48.5	50.2	63.7	68.4	57.8	1.1	61.7	97	47.8	50	48.5	40.3	37.1	59.5	33.4	24.1	64.2	36.5	24.1	35.9	49.3	50.2
	47	Curved / Stretched	35.2	47.6	50.1	74.2	48.4	56.9	74.6	58.5	99	49.2	53.5	13.3	50.7	52.4	50.8	33.8	37.6	64.2	39.6	44.9	19.5	49.7	49.5	49	37.5	31.3	99	37.7	25	67.4	99.4	48.3	58.3	68.8	NA	79.1	74.2	80.1	66.8	24.6	84.5	74.4	50.5
	48	Simple / Complicated	63.2	90.2	96.6	57.1	11.2	74.2	24.6	62.7	40.2	74.7	22.6	7	23.4	NA	48	64	61.9	45.1	38.8	89.2	39	74	58.5	50.7	32	90.8	75.3	50.4	27.5	48.2	24.6	76.6	67.3	50.2	67.6	39.5	0.9	62.5	19.1	52.5	16	76.2	40.3
	49	Bad / Good	81.5	74.9	89.4	73	87.5	70.3	74.6	37.3	98.1	62.5	71	59.3	75.9	29.8	51.9	82.1	63.1	49.2	63.9	46.8	36.6	34.9	49.3	67.7	34.1	47.5	99.2	75.2	25.8	49.2	48.8	72.7	62.2	64.6	62.9	86.4	98.9	54.5	61.7	73.5	65.8	24.3	49.3
	50	Urgent / Usual	50.4	23.5	10.2	39	84.1	79	49.8	39	50	23.7	81.3	84.6	76.1	7.4	50.2	64.6	68	66.4	61.5	31.7	63.9	38.5	59.8	75.4	62.5	46.6	98.4	24.3	48.9	60.3	99.2	23.4	17.9	34.8	62	87.2	73.8	57.6	82.4	50	84	41.7	50.6
